# Supplementary material for: The recombination landscapes of spiny lizards (genus Sceloporus)
Source: G3 (Bethesda). 2021 Nov 22;12(2):jkab402. doi: 10.1093/g3journal/jkab402 (PMC9210290; doi:10.1093/g3journal/jkab402)
Supplement: jkab402_Supplementary_Data [file jkab402_supplementary_data.zip]

Archive with 2 entries (2 files):
- GENETICS-G3-2021-403038-s01.docx
- GENETICS-G3-2021-403038-s02.docx
